# Supplementary material for: U2AF1 mutation promotes tumorigenicity through facilitating autophagy flux mediated by FOXO3a activation in myelodysplastic syndromes
Source: Cell Death Dis. 2021 Jun 28;12(7):655. doi: 10.1038/s41419-021-03573-3 (PMC8238956; doi:10.1038/s41419-021-03573-3)
Supplement: Supplementary file 2 — Supplementary Data 1 [file 41419_2021_3573_MOESM2_ESM.xls]

## Sheet: SNV Information
SNV NO	Gene	HET Case	HOMA Case	First Priority	SNP Calling Quality	Genotyping Quality	SNP ID	Freq_Alt (1000)	Ref Allele	Alt Allele	Chrs	Position	Strand Orientation	Gene Region	Function	tfbsConsSites Score	SIFT Score	POLYPhen V2 Score	MutationTaster	1000g_chbs	esp6500	Predicted Protein Variants	OMIM	HGMD_site	HGMD_gene	GO_BP	GO_MF	GO_CC	KEGG_Pathway	5'FLANKING SEQUENCE	3' FLANKING SEQUENCE	HOMOLOGY HITS	GENESKYDBHITS	GENESKYDBHITS_2	Alt Allele Freq	HWE	HET:HOMA	Case(0:1:2)	Control(0:1:2)
SNV00006	ROBO2	2023,		First1	H	1	rs191878080	0.0023	G	A	3	77617533	+	exonic	nonsynonymous SNV		0.6	0.098	0.998465	0.0076		ROBO2:NM_002942:exon13:c.1919G>A:p.R640H,	3p12.3|602431|Vesicoureteral reflux 2, 610878 (3)	-	Vesicoureteral reflux;Urinary tract anomalies;Autism spectrum disorder;	GO:0007417,central nervous system development|GO:0061364,apoptotic process involved in luteolysis|GO:0001657,ureteric bud development|GO:0016199,axon midline choice point recognition|GO:0050772,positive regulation of axonogenesis|GO:0032870,cellular response to hormone stimulus|GO:0051964,negative regulation of synapse assembly|GO:0050925,negative regulation of negative chemotaxis|GO:0007420,brai…	GO:0008046,axon guidance receptor activity|GO:0042802,identical protein binding|GO:0005515,protein binding|GO:0046982,protein heterodimerization activity	GO:0030673,axolemma|GO:0016021,integral to membrane|GO:0009986,cell surface	REACT_19351,Signaling by Robo receptor|hsa04360,Axon guidance|REACT_18266,Axon guidance|ko04360,Axon guidance|REACT_19376,Regulation of Commissural axon pathfinding by Slit and Robo|REACT_111045,Developmental Biology	AGGAGTGGACCACAGGCAAGTGCAGAAAGAGCTAGGAGATGTCCTTGTCC	TCTTCATAATCCAGTTGTGCTGACTCCCACCACGGTTCAGGTCACATGGA	1	0	0	0.02	1	1:0	24:1:0	0:0:0
SNV00008	ROBO1	K562,		First1	H	1	rs146832928	0.0014	C	T	3	78655939	-	exonic	nonsynonymous SNV		0.02			0	0.000158	ROBO1:NM_001145845:exon27:c.4388G>A:p.R1463H,ROBO1:NM_002941:exon29:c.4688G>A:p.R1563H,ROBO1:NM_133631:exon27:c.4553G>A:p.R1518H,	3p12.3-p12.2|602430	-	Developmental dyslexia;	GO:0021836,chemorepulsion involved in postnatal olfactory bulb interneuron migration|GO:0035385,Roundabout signaling pathway|GO:0033600,negative regulation of mammary gland epithelial cell proliferation|GO:0016199,axon midline choice point recognition|GO:0048814,regulation of dendrite morphogenesis|GO:0050772,positive regulation of axonogenesis|GO:0070100,negative regulation of chemokine-mediated…	GO:0008046,axon guidance receptor activity|GO:0042802,identical protein binding|GO:0005515,protein binding|GO:0030275,LRR domain binding|GO:0046982,protein heterodimerization activity	GO:0030673,axolemma|GO:0043025,neuronal cell body|GO:0005887,integral to plasma membrane|GO:0005737,cytoplasm|GO:0009986,cell surface|GO:0005886,plasma membrane	REACT_18266,Axon guidance|ko04360,Axon guidance|REACT_19376,Regulation of Commissural axon pathfinding by Slit and Robo|REACT_19342,Inactivation of Cdc42 and Rac|REACT_19230,Role of Abl in Robo-Slit signaling|REACT_19226,Activation of Rac|REACT_22237,Netrin-1 signaling|hsa04360,Axon guidance|REACT_19351,Signaling by Robo receptor|REACT_111045,Developmental Biology	TGAGATGAGTCTTTGCTGGTGGAAGGTCTCGTTTTGCTGCCTTGTTTCCA	GTCCTTTCCCGTCATTTTGCTGTTCCTGTGCTTCTCTGGGATCACCTGGA	1	0	0	0.02	1	1:0	24:1:0	0:0:0
SNV00003	ANKRD11	K562,		First1	H	1			C	T	16	89347552	-	exonic	nonsynonymous SNV			0.931	0.511511		7.7e-05	ANKRD11:NM_013275:exon9:c.5398G>A:p.E1800K,ANKRD11:NM_001256182:exon10:c.5398G>A:p.E1800K,ANKRD11:NM_001256183:exon9:c.5398G>A:p.E1800K,	16q24.3|611192|KBG syndrome, 148050 (3)	-	KBG syndrome;Cognitive impairment, short stature & dysmorphisms;16q24.3 microdeletion syndrome;Autism and intellectual disability;Cardiovascular malformations;KBG-like syndrome;	GO:0060325,face morphogenesis|GO:0060348,bone development|GO:0048705,skeletal system morphogenesis|GO:0001894,tissue homeostasis|GO:0042475,odontogenesis of dentin-containing tooth|GO:0035264,multicellular organism growth|GO:0001701,in utero embryonic development		GO:0005634,nucleus		AGGAACGCTCTGCTGCCTGAAGAGCTTGTCTCCGACGCTGAATTCTTCCT	GGGGGTCCTCCTAATGTCGACAGAGACCGAGCGGTAAAGGTTTGTGGAGA	1	0	0	0.0833333	1	1:0	5:1:0	0:0:0
SNV00000	ASXL1	SKM1,	K562,	First1	H	1			C	A	20	31022288	+	exonic	stopgain SNV	Score=955;Name=V$NCX_01	0.26	0.735414	1			ASXL1:NM_015338:exon12:c.1773C>A:p.Y591X,	20q11.21|612990|Bohring-Opitz syndrome, 605039 (3); Myelodysplastic syndrome,;somatic, 614286 (3)	-	Bohring-Opitz syndrome;Facial dysmorphism with ridging of the metopic suture, developmental delay & short hands;Schizophrenia;Systemic mastocytosis with associated non-mast cell lineage disease;	GO:0006351,transcription, DNA-dependent|GO:0000122,negative regulation of transcription from RNA polymerase II promoter|GO:0045944,positive regulation of transcription from RNA polymerase II promoter|GO:0035522,monoubiquitinated histone H2A deubiquitination|GO:0035359,negative regulation of peroxisome proliferator activated receptor signaling pathway|GO:0045599,negative regulation of fat cell dif…	GO:0046872,metal ion binding|GO:0042974,retinoic acid receptor binding|GO:0042802,identical protein binding|GO:0005515,protein binding|GO:0042975,peroxisome proliferator activated receptor binding|GO:0003713,transcription coactivator activity|GO:0003714,transcription corepressor activity|GO:0003677,DNA binding	GO:0035517,PR-DUB complex|GO:0000790,nuclear chromatin		CAACTTTCACGTATCAAACCACCCTGGGTGGTTAAAGGTCAGCCCACTTA	CAGATATGCCCCCGGATCATCCCCACCACGGAGTCCTCCTGCCGGGGTTG	1	0	0	0.375	0.428571	1:1	2:1:1	0:0:0
SNV00012	EZH2	SKM1,		First1	H	1			T	C	7	148508727	-	exonic	nonsynonymous SNV	Score=905;Name=V$CEBP_01	0	0.999	0.999999			EZH2:NM_004456:exon16:c.1937A>G:p.Y646C,EZH2:NM_001203249:exon15:c.1769A>G:p.Y590C,EZH2:NM_001203247:exon16:c.1922A>G:p.Y641C,EZH2:NM_001203248:exon16:c.1895A>G:p.Y632C,EZH2:NM_152998:exon15:c.1805A>G:p.Y602C,	7q36.1|601573|Weaver syndrome 2, 614421 (3)	-	Weaver syndrome;	GO:0070734,histone H3-K27 methylation|GO:0006325,chromatin organization|GO:0021695,cerebellar cortex development|GO:0070314,G1 to G0 transition|GO:0045605,negative regulation of epidermal cell differentiation|GO:0001932,regulation of protein phosphorylation|GO:0006351,transcription, DNA-dependent|GO:0051154,negative regulation of striated muscle cell differentiation|GO:0014013,regulation of gliog…	GO:0042802,identical protein binding|GO:0005515,protein binding|GO:0001047,core promoter binding|GO:0018024,histone-lysine N-methyltransferase activity|GO:0003682,chromatin binding|GO:0043565,sequence-specific DNA binding|GO:0003677,DNA binding|GO:0042054,histone methyltransferase activity	GO:0045120,pronucleus|GO:0035098,ESC/E(Z) complex		ATATACAATGCCACCTGAATACAGGTTATCAGTGCCTTACCTCTCCACAG	ATTCTGAGATGAATTCATTTTTCTGCACAGGATCTTTGATAAAAATCCCC	1	0	0	0.1	1	1:0	4:1:0	0:0:0
SNV00015	PTPRD	K562,		First1	M	1			T	C	9	8499705	-	exonic	nonsynonymous SNV	Score=921;Name=V$YY1_01	0.01	0.285	0.980703			PTPRD:NM_002839:exon25:c.2264A>G:p.E755G,	9p24-p23|601598	-	Ewing sarcoma;Restless legs syndrome, association with;	GO:0097105,presynaptic membrane assembly|GO:0050775,positive regulation of dendrite morphogenesis|GO:0007157,heterophilic cell-cell adhesion|GO:0030182,neuron differentiation|GO:0007185,transmembrane receptor protein tyrosine phosphatase signaling pathway|GO:0006470,protein dephosphorylation|GO:0006796,phosphate-containing compound metabolic process	GO:0005515,protein binding|GO:0005001,transmembrane receptor protein tyrosine phosphatase activity|GO:0005102,receptor binding|GO:0050839,cell adhesion molecule binding	GO:0005887,integral to plasma membrane		CAGCCAGCATGACATCTTTCAGCATGGGCTGGCCCTTGGGCTCACCATTT	CCATCCTCACATAATGCACCTGATATCCTCTTATCTGGCCATGCTGTTTA	1	0	0	0.0833333	1	1:0	5:1:0	0:0:0
SNV00002	RBM10	NB4,		First1	H	1			C	G	X	47045016	+	exonic	stopgain SNV	Score=851;Name=V$GRE_C	0	0.735416	1			RBM10:NM_152856:exon19:c.2108C>G:p.S703X,RBM10:NM_001204466:exon19:c.2111C>G:p.S704X,RBM10:NM_001204468:exon20:c.2537C>G:p.S846X,RBM10:NM_001204467:exon20:c.2339C>G:p.S780X,RBM10:NM_005676:exon20:c.2342C>G:p.S781X,	Xp11.23|300080|TARP syndrome, 311900 (3)	-	TARP syndrome;	GO:0008380,RNA splicing|GO:0006397,mRNA processing|GO:0008150,biological_process	GO:0008270,zinc ion binding|GO:0000166,nucleotide binding|GO:0003723,RNA binding	GO:0005730,nucleolus|GO:0016585,chromatin remodeling complex|GO:0005634,nucleus		CCGACGCCAGTTCCCCAGCAAAGAGGCGCTCATCCGGCACCAGCAGCTCT	AGGGCTCCACAAGGTAACAGCGGATGGTTGGCAGGGCATGCTGGGGCCTG	1	0	0	0.0833333	1	1:0	5:1:0	0:0:0
SNV00011	PHF14	ML1,		First2	H	1	rs61996285	0.0014	G	A	7	11091357	+	exonic	nonsynonymous SNV		0.17			0	0.00115	PHF14:NM_014660:exon14:c.2431G>A:p.V811I,		-	-		GO:0008270,zinc ion binding			CAGATGGAACCAAACGATCAAGGAGGCAGATTAAGGAACCAGTGAAATTT	TTCCACAGGATGTGCCACCAGAACCCAAGAAGATTCCGATAAGAAACACG	1	0	0	0.0833333	1	1:0	5:1:0	0:0:0
SNV00013	PTPRD	SKM1,		First2	H	1			A	T	9	8465517	-	exonic	nonsynonymous SNV		0.17	0.001	0.733505			PTPRD:NM_130393:exon15:c.2415T>A:p.S805R,PTPRD:NM_002839:exon32:c.3663T>A:p.S1221R,PTPRD:NM_001171025:exon14:c.2400T>A:p.S800R,PTPRD:NM_001040712:exon15:c.2421T>A:p.S807R,PTPRD:NM_130391:exon16:c.2430T>A:p.S810R,PTPRD:NM_130392:exon16:c.2430T>A:p.S810R,	9p24-p23|601598	-	Ewing sarcoma;Restless legs syndrome, association with;	GO:0097105,presynaptic membrane assembly|GO:0050775,positive regulation of dendrite morphogenesis|GO:0007157,heterophilic cell-cell adhesion|GO:0030182,neuron differentiation|GO:0007185,transmembrane receptor protein tyrosine phosphatase signaling pathway|GO:0006470,protein dephosphorylation|GO:0006796,phosphate-containing compound metabolic process	GO:0005515,protein binding|GO:0005001,transmembrane receptor protein tyrosine phosphatase activity|GO:0005102,receptor binding|GO:0050839,cell adhesion molecule binding	GO:0005887,integral to plasma membrane		GACTCTGCATGTTCCATTACTGCTAACACAAAGAAGACATATTCTTGACC	CTTTGGAGTTGCTTGTTTGTAAATCCACCATAATGCTTGTCATCCCCCAG	1	0	0	0.0714286	1	1:0	6:1:0	0:0:0
SNV00007	ROBO2	SKM1,		First2	M	1			T	C	3	77645881	+	exonic	nonsynonymous SNV		0.87	0	0.062236			ROBO2:NM_002942:exon19:c.2834T>C:p.I945T,	3p12.3|602431|Vesicoureteral reflux 2, 610878 (3)	Urinary tract anomalies	Vesicoureteral reflux;Urinary tract anomalies;Autism spectrum disorder;	GO:0007417,central nervous system development|GO:0061364,apoptotic process involved in luteolysis|GO:0001657,ureteric bud development|GO:0016199,axon midline choice point recognition|GO:0050772,positive regulation of axonogenesis|GO:0032870,cellular response to hormone stimulus|GO:0051964,negative regulation of synapse assembly|GO:0050925,negative regulation of negative chemotaxis|GO:0007420,brai…	GO:0008046,axon guidance receptor activity|GO:0042802,identical protein binding|GO:0005515,protein binding|GO:0046982,protein heterodimerization activity	GO:0030673,axolemma|GO:0016021,integral to membrane|GO:0009986,cell surface	REACT_19351,Signaling by Robo receptor|hsa04360,Axon guidance|REACT_18266,Axon guidance|ko04360,Axon guidance|REACT_19376,Regulation of Commissural axon pathfinding by Slit and Robo|REACT_111045,Developmental Biology	GCCAGCCACGAGCTTGCCAGTAAATAATAGCAACAGTGGCCCAAATGAGA	TGGAAATTTTGGCCGTGGAGGTAAGTTGTGTTTTTTAAAATAGTGTTATT	1	0	0	0.02	1	1:0	24:1:0	0:0:0
SNV00016	PTPRD	ML1,		Second	H	1	rs10977171	0.05	G	C	9	8518052	-	exonic	nonsynonymous SNV		0.29	0.773	0.98859	0.1523	0.03237	PTPRD:NM_130393:exon9:c.1321C>G:p.Q441E,PTPRD:NM_002839:exon21:c.1339C>G:p.Q447E,PTPRD:NM_001171025:exon8:c.1309C>G:p.Q437E,PTPRD:NM_001040712:exon9:c.1330C>G:p.Q444E,PTPRD:NM_130391:exon10:c.1339C>G:p.Q447E,PTPRD:NM_130392:exon10:c.1339C>G:p.Q447E,	9p24-p23|601598	-	Ewing sarcoma;Restless legs syndrome, association with;	GO:0097105,presynaptic membrane assembly|GO:0050775,positive regulation of dendrite morphogenesis|GO:0007157,heterophilic cell-cell adhesion|GO:0030182,neuron differentiation|GO:0007185,transmembrane receptor protein tyrosine phosphatase signaling pathway|GO:0006470,protein dephosphorylation|GO:0006796,phosphate-containing compound metabolic process	GO:0005515,protein binding|GO:0005001,transmembrane receptor protein tyrosine phosphatase activity|GO:0005102,receptor binding|GO:0050839,cell adhesion molecule binding	GO:0005887,integral to plasma membrane		GACATGTTGAGTGGGATCCATTGTATAATAAACTCTATATCCTTGGATCT	TCCATTTGGCTCTTCAGGTTCCTTCCACTGTACCAAAATGGTGGTCGAAC	1	8	60	0.0833333	1	1:0	5:1:0	0:0:0
SNV00001	ASXL1		K562,	Second	M	1	rs3746609(#)	0.03	G	A	20	31022469	+	exonic	nonsynonymous SNV		0.56	0.836	0.002792	0.0635	0.002035	ASXL1:NM_015338:exon12:c.1954G>A:p.G652S,	20q11.21|612990|Bohring-Opitz syndrome, 605039 (3); Myelodysplastic syndrome,;somatic, 614286 (3)	-	Bohring-Opitz syndrome;Facial dysmorphism with ridging of the metopic suture, developmental delay & short hands;Schizophrenia;Systemic mastocytosis with associated non-mast cell lineage disease;	GO:0006351,transcription, DNA-dependent|GO:0000122,negative regulation of transcription from RNA polymerase II promoter|GO:0045944,positive regulation of transcription from RNA polymerase II promoter|GO:0035522,monoubiquitinated histone H2A deubiquitination|GO:0035359,negative regulation of peroxisome proliferator activated receptor signaling pathway|GO:0045599,negative regulation of fat cell dif…	GO:0046872,metal ion binding|GO:0042974,retinoic acid receptor binding|GO:0042802,identical protein binding|GO:0005515,protein binding|GO:0042975,peroxisome proliferator activated receptor binding|GO:0003713,transcription coactivator activity|GO:0003714,transcription corepressor activity|GO:0003677,DNA binding	GO:0035517,PR-DUB complex|GO:0000790,nuclear chromatin		AGGCGGCCACCACTGCCATCGGAGGGGGGGGTGGCCCGGGTGGAGGTGGC	GCGGGGCCACCGATGAGGGAGGTGGCAGAGGCAGCAGCAGTGGTGATGGT	1	5	34	0.2	0.111111	0:1	4:0:1	0:0:0
SNV00005	NUMBL	NB4,		Second	H	1	rs201081747	0.03	TGC	-	19	41173866-41173868	-	exonic	nonframeshift deletion	Score=715;Name=V$NRSF_01				0	0.028602	NUMBL:NM_004756:exon10:c.1335_1337del:p.445_446del,	19q13.2|604018	-	Schizophrenia, association with;	GO:0050775,positive regulation of dendrite morphogenesis|GO:0019538,protein metabolic process|GO:0007409,axonogenesis|GO:0021849,neuroblast division in subventricular zone|GO:0007399,nervous system development|GO:0019221,cytokine-mediated signaling pathway|GO:0021670,lateral ventricle development|GO:0034332,adherens junction organization|GO:0050769,positive regulation of neurogenesis	GO:0005515,protein binding	GO:0005737,cytoplasm	WP61,Delta-Notch Signaling Pathway|hsa04330,Notch signaling pathway|ko04330,Notch signaling pathway	AAGGCTGCAGGGCAGGAGGCATGGTGGGCACTGGGGCCACTGAGGCTGCT	TGCTGTTGCTGCTGCTGCTGCTGCTGCTGTTGCTGTTGCTGCTGCTGCTG	1	0	0	0.0833333	1	1:0	5:1:0	0:0:0
SNV00009	ROBO1	U937,		Second	H	1	rs35456279	0.03	C	T	3	78685024	-	exonic	nonsynonymous SNV		0.01			0.0025	0.044703	ROBO1:NM_001145845:exon21:c.2972G>A:p.S991N,ROBO1:NM_002941:exon23:c.3272G>A:p.S1091N,ROBO1:NM_133631:exon21:c.3137G>A:p.S1046N,	3p12.3-p12.2|602430	-	Developmental dyslexia;	GO:0021836,chemorepulsion involved in postnatal olfactory bulb interneuron migration|GO:0035385,Roundabout signaling pathway|GO:0033600,negative regulation of mammary gland epithelial cell proliferation|GO:0016199,axon midline choice point recognition|GO:0048814,regulation of dendrite morphogenesis|GO:0050772,positive regulation of axonogenesis|GO:0070100,negative regulation of chemokine-mediated…	GO:0008046,axon guidance receptor activity|GO:0042802,identical protein binding|GO:0005515,protein binding|GO:0030275,LRR domain binding|GO:0046982,protein heterodimerization activity	GO:0030673,axolemma|GO:0043025,neuronal cell body|GO:0005887,integral to plasma membrane|GO:0005737,cytoplasm|GO:0009986,cell surface|GO:0005886,plasma membrane	REACT_18266,Axon guidance|ko04360,Axon guidance|REACT_19376,Regulation of Commissural axon pathfinding by Slit and Robo|REACT_19342,Inactivation of Cdc42 and Rac|REACT_19230,Role of Abl in Robo-Slit signaling|REACT_19226,Activation of Rac|REACT_22237,Netrin-1 signaling|hsa04360,Axon guidance|REACT_19351,Signaling by Robo receptor|REACT_111045,Developmental Biology	CTTGTTTCTGCTGTCCCAGTGGTTTCCAGTGCTTCTCGCCAGAGTCCCCG	TGCCATTGTTCATGTTGTTGCTGAGGTTTGACTGGATGAGCTGAGTGGTG	1	0	1	0.02	1	1:0	24:1:0	0:0:0
